# Supplementary material for: Attenuation Effect of Radiofrequency Irradiation on UV-B-Induced Skin Pigmentation by Decreasing Melanin Synthesis and through Upregulation of Heat Shock Protein 70
Source: Molecules. 2021 Dec 17;26(24):7648. doi: 10.3390/molecules26247648 (PMC8708156; doi:10.3390/molecules26247648)
Supplement: Supplementary file 1 [file molecules-26-07648-s001.zip]

Archive with 1 entries (1 files):
- molecules-1496601-supplementary.pdf
